# Supplementary material for: Analysis of translating mitoribosome reveals functional characteristics of translation in mitochondria of fungi
Source: Nat Commun. 2020 Oct 14;11:5187. doi: 10.1038/s41467-020-18830-w (PMC7560712; doi:10.1038/s41467-020-18830-w)
Supplement: Supplementary file 2 — Supplementary Dataset [file 41467_2020_18830_MOESM2_ESM.xlsx]

## Sheet: Sheet1
	Uniprot code	Protein name	Score	#PSMs	#Unique peptides	#Peptides	Coverage (%)	Protein length (aa)
1	P20285	Dihydrolipoyl transacetylase (E2)	8482.07	1838	31	31	71.4	458
2	A0A0B0DH36	Dihydrolipoyl dehydrogenase (E3)	6507.81	1565	31	31	69.51	528
3	Q7RYJ2	Pyruvate dehydrogenase E1 subunit alpha	5394.65	1125	24	24	58.99	417
4	Q1K937	Pyruvate dehydrogenase E1 subunit beta	4718.08	1130	18	18	63.85	379
5	Q7RWS2	Pyruvate dehydrogenase X component	1590.71	310	24	24	53.29	426
6	Q1K730	bL27m	1182.96	263	10	10	23.94	447
7	Q7SCC3	Pyruvate dehydrogenase kinase	1076.15	260	26	26	70.94	437
8	A7UWX2	bS1m	955.13	186	24	24	60.64	470
9	Q1K7A4	mS47	909.98	224	22	22	48.62	508
10	Q7RYW7	mS27	886.51	245	18	18	51.77	396
11	Q7S1Z3	mL46	877.63	216	13	13	46.2	368
12	V5ILE0	uS2m	868.08	189	14	14	50	428
13	Q1K6P0	uL5m	794.87	230	12	12	40.34	352
14	A0A0B0DWL0	mS29	772.02	191	17	17	44.35	469
15	Q7S7R6	uS9m	768.41	191	11	11	44.13	315
16	Q1K548	uS5m	767.75	192	19	19	51.36	477
17	Q7SA88	mL44	727.28	169	12	12	43.28	439
18	V5IPE9	uL4m (long variant)	721.36	179	2	14	49	349
19	Q7S4E0	uS17m	698.39	172	7	7	55.76	165
20	Q7S2H6	mS42	685.74	165	11	11	48.71	310
21	Q7RXU7	uL24m	675.77	177	21	21	62.12	396
22	Q7RYM5	mL67	665.01	156	16	16	41.44	292
23	A0A0B0DKG3	mS23	662.93	184	13	13	60	240
24	Q7SAJ1	bS21m	636.34	166	4	4	44.92	236
25	Q7S711	mL50	610.06	148	16	16	44.02	443
26	V5IMN1	uL4m (short variant)	609.44	159	1	13	46.15	325
27	Q1K5G1	uS15m	597.54	149	10	10	45.63	320
28	Q7SA90	uS4m	579.85	136	23	23	45.25	453
29	Q1K5Z0	mS35	577.84	151	22	22	52.88	382
30	Q7SHR9	mS26	558.82	158	17	17	52.85	316
31	Q7RZF0	uL6m	551.88	154	10	10	43.92	255
32	Q7SC44	bL28m	547.46	136	16	16	52.55	274
33	Q6MW06	mL38	526.05	137	20	20	56.51	407
34	P23351	uS3m	509.81	143	16	16	37.2	508
35	Q1K8T6	uL3m	498.7	124	15	15	49.48	384
36	Q1K699	uL1m	468.76	113	7	7	33.99	303
37	Q7S5N0	uL22m	440.56	110	13	13	31.04	364
38	Q7SB95	bS6m	426.08	118	3	3	26.5	117
39	Q1K8Y7	uL30m	418.77	134	8	8	44.72	161
40	Q7SG49	mS46	405.15	105	17	17	47.1	414
41	Q7S1R6	mL57	390.66	95	10	10	38.2	267
42	Q7SB98	uL15m	385.21	105	10	10	32.05	312
43	Q7RZ62	uL10m	381.44	97	14	14	47.26	347
44	Q7RWZ7	mL108	378.36	72	8	8	38.31	201
45	F5HIJ5	uL16m	361.85	103	10	10	41.37	249
46	Q1K6U7	mL58	305.71	62	6	6	40.44	225
47	Q7RYW8	bL19m	294.51	87	9	9	42.64	258
48	Q7S910	uL29m	282.58	74	10	10	30.8	263
49	Q7SBV6	uL13m	274.62	74	6	6	46.99	183
50	Q1K8E0	bS18m	271.53	72	8	8	42.97	256
51	Q7RYL4	uS10m	271.22	75	9	9	40.3	268
52	Q7SA60	uL23m	248.66	62	10	10	56.58	228
53	Q1K6Q3	mS41	246.19	61	7	7	27.12	236
54	Q7RYV0	bL12m	245.65	70	6	6	51.7	176
55	A0A0B0DMU6	mL59	245.02	54	8	8	40.12	162
56	A0A0B0DK80	bL9m	243.33	79	10	10	39.67	300
57	Q7SHB2	mS45	226.54	68	13	13	32.18	348
58	Q7SGU0	uS11m	217.99	52	6	6	18.62	376
59	Q7SCX7	uL2m	212.12	54	11	11	34.99	383
60	Q7SCZ3	mL54	201.56	49	8	8	36.24	218
61	Q7SI52	Rsm22	200.22	53	22	22	37.82	870
62	Q7S6M9	uS7m	199.91	64	8	8	29.45	309
63	Q1K7L7	bL31m	180.52	31	5	5	35.62	219
64	Q7SGE5	bL21m	170.97	41	5	5	45.16	217
65	Q7S300	mL43	167.81	43	6	6	47.1	138
66	Q7S518	mL49	166.34	48	5	5	16.36	165
67	Q7SHF3	uS8m	158.39	34	6	6	42.24	161
68	Q1K7B7	uL4	134.6	29	11	11	36.57	361
69	Q6MVY0	uS13m	134.41	30	2	2	28.57	119
70	Q7RX40	uL11m	128.45	32	7	7	49.37	158
71	Q7RVX2	Hsp70-like protein	126.53	31	17	17	27.54	668
72	Q7SE03	uS4	125.66	35	9	9	41	261
73	P59671	uL3	124.48	35	9	9	20.92	392
74	Q1K8C8	uL17m	119.78	31	6	6	30.05	193
75	P07038	Plasma membrane ATPase	114.18	30	13	13	19.46	920
76	Q7SGE3	Ribosomal protein P1/P2	110.07	23	6	7	78.18	110
77	Q1K6B1	T-box family protein	105.9	29	11	11	14	1150
78	Q1K5R0	mS33	100.29	22	4	4	47.22	108
79	Q7S5S5	Stomatin family protein	98.23	26	7	7	25.75	431
80	U9W8F2	mL60	93.81	26	3	3	26.36	110
81	A0A0B0DYT5	uS11	91.9	20	7	7	52	150
82	P08580	bS16m	87.87	25	4	4	52.34	107
83	Q7S5W0	mL41	86.96	23	4	4	40.78	103
84	Q7SBJ8	uL14m	86.85	25	3	3	27.48	131
85	Q7S9I4	uS12m	85.28	24	2	2	18.97	174
86	Q7RV52	uS3	82.2	25	7	7	35.11	262
87	Q6MFL6	eL8	81.44	22	8	8	30.92	262
88	Q9P5N9	Oxoglutarate dehydrogenase (E1)	78.87	18	9	9	13.89	1087
89	V5IRA3	IF1	78.64	26	3	3	32.63	95
90	Q7SGA6	uL6	76.6	26	9	9	41.45	193
91	A0A0B0E4N1	eL13	75.26	19	7	7	34.11	214
92	Q7RXY1	eL32	75.24	21	4	4	29.01	131
93	O59953	uL18	74.66	17	7	7	35.55	301
94	Q01291	uS2	71.21	19	3	3	8.62	290
95	Q872B4	Pentatricopeptide repeat protein (uncharacterized)	67.63	18	10	10	19.52	753
96	V5IQE0	mL40	67.21	20	2	2	14.36	202
97	A0A0B0E325	uS5	66.5	17	5	5	22.81	263
98	Q1K7X3	Elongation factor Tu	64.12	15	7	7	24.26	437
99	Q7S8I8	Uncharacterized protein	61.27	16	10	10	16.48	1044
100	V5IQ82	eS6	60.03	16	5	5	29.33	208
101	Q871N9	eS1	59.99	15	7	7	26.17	256
102	P87224	CoxI translation protein Cya5	59.58	16	13	13	16.55	1136
103	A0A0B0E3A4	Pentatricopeptide repeat protein (uncharacterized)	59.57	14	11	11	20.24	830
104	P08978	uL15	59.5	17	6	6	45.64	149
105	A0A0B0DXR5	Band 7 like (uncharacterized)	56.23	15	9	9	23.05	525
106	Q7RV75	uS8	54.28	11	2	2	23.08	130
107	Q7SH25	Dihydrolipoamide acetyltransferase	50.62	14	9	9	22.24	562
108	Q7S5N9	eL19	49.2	14	7	7	30.73	192
109	Q7SER1	6-phosphogluconate dehydrogenase like (uncharactarized)	48.25	12	6	6	18.73	550
110	Q9HDH1	AAA protease IAP-1	47.79	11	5	5	11.38	738
111	Q7S7F1	eL30	46.14	12	3	3	28.44	109
112	A0A0B0DSS5	Atp25	45.93	11	4	4	12.2	492
113	Q7S796	Ribosomal protein P1/P2	43.73	8	3	4	60.55	109
114	Q96TJ5	uL10	41.47	11	7	7	38.98	313
115	Q7RZS0	uL1	41.31	10	4	4	24.88	217
116	P27770	eS17	40.74	11	4	4	41.1	146
117	Q7SBD5	uL30	40.26	11	4	4	24.19	248
118	Q1K580	eL27	40.22	11	3	3	28.89	135
119	Q9P4Z0	eS8	38.84	11	3	3	21.29	202
120	A0A0B0E8U3	Asc1/Rack1	37.47	11	5	5	18.04	316
121	Q7SFZ2	uS17	36.65	9	1	2	8.7	161
122	Q7SBS9	uL23	33.46	9	3	3	17.95	156
123	V5IKF9	RF-1 (uncharacterized)	32.58	9	5	5	28.57	203
124	A0A0B0DDI8	Dihydrolipoamide succinyltransferase	32.13	9	4	4	15.37	423
125	V5IQT8	eL20	31.75	10	2	2	16.09	174
126	Q1K4V7	uL24	31.25	8	3	3	25.74	136
127	O43105	eS7	30.46	6	3	3	23.76	202
128	Q7RXJ4	eL18	30.09	5	2	2	22.4	183
129	Q1K6Y9	Inositol-3-phosphate synthase	29.95	10	1	1	7.26	537
130	O93798	eS21	29.72	7	1	1	18.39	87
131	Q7SBR1	RNA helicase mrh4	29.7	9	8	8	18.4	625
132	Q9C285	uL11	28.8	8	4	4	35.76	165
133	P23704	ATP synthase subunit beta	28.62	8	8	8	25.63	519
134	F5HE85	eS10	27.86	8	4	4	26.99	163
135	Q7SGH0	mL53	25.87	8	2	2	23.47	98
136	Q7SBD8	eS19	25.46	8	2	2	16.11	149
137	A0A0B0DRF2	uS7	25.29	9	4	4	21.13	213
138	Q7SH34	HMG-box protein (uncharacterized)	25.1	7	5	5	20.68	324
139	Q2WEG9	eL6	25.09	7	2	2	26.89	119
140	Q1K526	Pentatricopeptide repeat protein (uncharacterized)	24.35	7	6	6	12.09	761
141	Q7S156	eL33	24.21	6	1	1	14.68	109
142	P12063	TyrRS, mitochondrial	23.9	7	7	7	14.05	669
143	Q7RVQ9	uL2	23.37	5	2	2	18.11	254
144	Q7RXX0	uS13	22.86	6	3	3	20.51	156
145	V5IRR9	RRM domain containing protein (uncharacterized)	22.62	7	3	3	12.21	344
146	Q7S1Z1	eL43	22.14	5	1	1	19.57	92
147	P47950	RNase cyt-4	20.35	5	4	4	7.34	1117
148	Q6MVD1	Inner membrane mitoribosome receptor Mba1	19.97	5	3	3	18.15	281
149	Q7SGF1	uS19	19.78	5	2	2	23.03	152
150	Q7S5B6	Uncharacterized protein	19.41	5	3	3	5.32	959
151	Q1K5V9	eS24	18.78	5	2	2	11.76	136
152	Q7SF85	uS14m	18.68	6	1	1	10.62	113
153	Q7SDJ3	Dynamin	18.62	5	5	5	11.24	801
154	Q9C2B9	eL38	18.61	6	1	1	17.5	80
155	Q7SEP1	eL36	18.37	4	1	1	13.46	104
156	Q7RW06	Hsp70	17.81	5	4	5	12.14	585
157	Q96U90	uS19m	17.06	4	2	2	35	80
158	Q7S6W5	eS28	16.36	5	2	2	23.53	68
159	Q871K5	SPS2 (uncharacterized)	16.09	5	3	3	10.95	411
160	Q9C2H9	MetRS, mitochondrial	16.02	4	4	4	11.41	622
161	Q7S8Z8	Obg	15.81	4	4	4	11.17	591
162	Q7SDH0	uS15	14.84	5	4	4	33.77	151
163	Q1K6R7	Band-7 family protein (uncharacterized)	14.59	4	3	3	16.3	276
164	Q7S3G1	uS10	14.18	5	2	2	17.09	117
165	P21772	eS26	14.14	4	1	1	12.61	119
166	Q7RV74	eS12	13.92	5	2	2	13.61	147
167	Q7SH55	TPR-like (uncharacterized)	12.83	4	3	3	4.68	833
168	Q7SFJ9	uS9	12.71	4	2	2	18.31	142
169	Q7S663	FAD/NAD-binding protein (uncharacterized)	12.64	3	3	3	12.23	458
170	Q9HE25	uL22	11.82	4	3	3	15.05	186
171	Q9HE83	Phosphate transport protein MIR1	11.52	3	2	2	8.78	319
172	P37211	ATP synthase subunit alpha	11.33	3	3	3	7.44	551
173	Q7S5Z0	2-oxoisovalerate dehydrogenase subunit alpha	11.32	3	3	3	11.73	469
174	Q7SDU2	eL24	11.15	4	1	1	7.05	156
175	Q7RVN0	uL5	10.97	3	1	1	8.05	174
176	Q7S237	Uncharacterized protein	10.47	3	3	3	10.61	424
177	Q8X034	eL15	10.26	3	2	2	12.81	203
178	Q2WEG7	uL14	10.24	3	2	2	27.38	84
179	Q870U1	RF-1 like	10.19	2	2	2	8.84	430
180	Q7RWM8	EngB like	9.7	3	2	2	6.75	504
181	P22572	Carbamoyl-phosphate synthase arg-2	9.65	3	3	3	14.79	453
182	Q7S1D6	Malate dehydrogenase	9.53	3	3	3	10.42	336
183	Q9P720	uL13	9.42	3	2	2	6.93	202
184	Q7SC06	eS25	9.05	3	1	1	10.31	97
185	Q7S8N1	Protein kinase-44	8.89	3	1	1	3.24	1267
186	Q7SDQ6	Atg14﻿ (uncharacterized)	8.77	3	1	1	5.34	731
187	Q7SHR6	mS38	8.41	2	2	2	10.17	344
188	Q7SI18	eL14	8.27	3	1	1	7.04	142
189	Q7S731	RNA methyltransferase (uncharacterized)	7.93	2	1	1	2.17	644
190	R4H4I1	PPM-type phosphatase	7.73	2	2	2	6.04	563
191	Q7S9T5	RNA helicase Suv3	7	2	2	2	3.27	796
192	P15181	LeuRS, mitochondrial	6.85	2	2	2	4.12	994
193	Q7SG89	Glycine cleavage system P protein	6.73	2	2	2	2.09	1100
194	Q6M978	Glutathione Transferase like	6.28	2	1	1	8.38	346
195	P24918	Complex I, NDUFS1	6.26	2	2	2	3.9	744
196	Q1K5Z8	2-oxoisovalerate dehydrogenase subunit beta	6	2	2	2	7.19	417
197	P54898	Arg-6, mitochondrial	5.89	2	2	2	2.64	871
198	Q1K6Z3	eL22	5.57	1	1	1	16.67	126
199	Q7S625	Complex I LYR protein (uncharacterized)	5.45	2	2	2	5.14	584
200	Q7SH52	Carbamoyl-phosphate synthase arg-3	4.43	1	1	1	1.71	1168
201	P06809	Cytochrome c oxidase subunit 4	4.27	1	1	1	8.6	186
202	P24919	Complex I, NDUFA5	4.03	1	1	1	6.59	273
203	A0A0B0DWW7	bL36m	4.01	1	1	1	11.29	124
